# Supplementary material for: The effectiveness of care bundles for reducing caesarean section safely: A systematic review and meta-analysis
Source: PLoS One. 2025 Jun 13;20(6):e0326158. doi: 10.1371/journal.pone.0326158 (PMC12165343; doi:10.1371/journal.pone.0326158)
Supplement: S5 Table — (XLSX) [file pone.0326158.s005.xlsx]

## Sheet: EPHPP
Study ID	Selection Bias Q1	Selection Bias Q2	Rate A Section	Study Design	Was study described as randomised	If Yes, was the method described	If Yes, was the method appropriate	Rate B Section	Confounders Q1	Confounders Q2	Rate C Section	Blinding Q1	Blinding Q2	Rate D Section	Data Collection Q1	Data Collection Q2	Rate E Section	Withdrawals Q1	Withdrawals Q2	Rate F Section	Intervention Integrity Q1	Intervention Integrity Q2	Intervention Integrity Q3	Analayses Q1	Analayses Q2	Analayses Q3	Analayses Q4	Global Rating
Bell 2017	Somewhat likely (nullips only included)	80-100%	Moderate	Cohort Analytic	No	NA	NA	Moderate	Yes (during the preguideline period, the smaller facilities had higher CS rates than the larger facility)	80-100% in analysis (CS results for each facility presented)	Strong	Yes	Can't tell	Weak	Yes	Can't tell	Moderate	Yes	80-100%	Strong	80-100%	Yes	Can't tell	Hospital	Individual	Yes	Yes	Moderate
Callaghan-Koru 2021 (+ abstract record)	Somewhat likely (nullips and low risk only included)	80-100% (31 of 32 hospitals)	Moderate	Cohort Analytic	No	NA	NA	Moderate	Yes (some had care bundle practices in place before the intervention)	60-79% (some) assessed if strength of implementation of the bundle was associated with lower CS rates	Moderate	Yes	Can't tell	Weak	Yes	Can't tell	Moderate	Yes	80-100%	Strong	80-100%	Yes	Can't tell	Hospital	Hospital	Yes	Yes	Moderate
Fan 2021 (abstract)
Garpiel 2018	Somewhat likely (nullips and low risk only included)	80-100% (43 of 40 hospitals)	Moderate	Cohort Analytic	No	NA	NA	Moderate	Yes (some had care bundle practices in place before the intervention)	80-100% (all practices analysesd separately)	Moderate	Can't tell	Can't tell	Weak	Yes	Can't tell	Moderate	Yes	80-100%	Strong	80-100%	Yes	Can't tell	Hospital	Individual	Yes	Yes	Moderate
Miazga 2020	Somewhat likely (women with prev CS and eligible for TOLAC)	80-100%	Moderate	Cohort Analytic	No	NA	NA	Moderate	Yes (doctor influences on TOLAC)	80-100% (no baseline diffferences; unable to assess doctor influence)	Moderate	Can't tell	Can't tell	Weak	Yes	Can't tell	Moderate	Yes	80-100%	Strong	80-100%	Can't tell	Can't tell	Hospital	Individual	Yes	Yes	Moderate
Miazga 2021 (abstract)
Miazga 2021 - duplicate abstract exclude
Page 2021	Somewhat likely (nulliparous women with low-risk pregnancies)	80-100%	Moderate	Cohort Analytic	No	NA	NA	Moderate	Can't tell (no info on characterstics of women)	Can't tell	Weak	Yes	Can't tell	Weak	Yes	Can't tell	Moderate	NA	80-100%	Strong	80-100%	Yes	Can't tell	Hospital	Individual	Yes	Yes	Weak
Ryan 2012 (abstract)
Telfer 2021	Somewhat likely (nulliparous term singleton vertex pregnancies - NTSV)	Can't tell (68 took part but how many eligible?)	Moderate	Cohort (PDSA cylces: baseline and 8 weeks)	No	NA	NA	Moderate	Can't tell (no info on characteristics of women)	Can't tell	Weak	Yes	Can't tell	Weak	Yes	Can't tell	Moderate	NA	80-100%	Strong	< 60%	Yes	Can't tell	Hospital	Individual	Yes	Yes	Weak
Tolcher 2016 (+ abstract record)	Very likely (all women)	80-100%	Strong	Cohort Analytic	No	NA	NA	Moderate	Yes (high risk pregnancy more common in the pre-intervention period)	80-100%	Strong	Yes	Can't tell	Weak	Yes	Can't tell	Moderate	NA	80-100%	Strong	Can't tell	Can't tell	Can't tell	Hospital	Individual	Yes	Yes	Moderate
